# Supplementary material for: Effect of MDI Actuation Timing on Inhalation Dosimetry in a Human Respiratory Tract Model
Source: Pharmaceuticals (Basel). 2022 Jan 4;15(1):61. doi: 10.3390/ph15010061 (PMC8777964; doi:10.3390/ph15010061)
Supplement: Supplementary file 1 [file pharmaceuticals-15-00061-s001.zip]

Archive with 3 entries (2 files):
- Videos_S1_S2/
- Videos_S1_S2/S1_MDI_Upper_Airway.mpeg
- Videos_S1_S2/S2_MDI_mouth_lung.mpeg
